# Supplementary material for: Anti-Obesity and Metabolic Effects of Forskolin in Obese C57BL/6J Mice
Source: Int J Mol Sci. 2025 Jul 10;26(14):6607. doi: 10.3390/ijms26146607 (PMC12295497; doi:10.3390/ijms26146607)
Supplement: Supplementary file 1 [file ijms-26-06607-s001.zip]

Archive with 1 entries (1 files):
- ijms-3609927-supplementary.pdf
